# Supplementary material for: Diabetes Mellitus as a Risk Factor for Spontaneous Preterm Birth in Women with a Short Cervix after Ultrasound-Indicated Cerclage
Source: J Clin Med. 2024 Jun 26;13(13):3727. doi: 10.3390/jcm13133727 (PMC11242270; doi:10.3390/jcm13133727)
Supplement: Supplementary file 1 [file jcm-13-03727-s001.zip]

Archive with 1 entries (1 files):
- jcm-3050049-supplementary.pdf
